# Supplementary material for: Persistence and Risk Assessment of Biofilm-Forming MDR and XDR Bacteria on Non-Poultry Meat Contact Surfaces in Wah Cantt, Pakistan
Source: Microorganisms. 2026 May 7;14(5):1051. doi: 10.3390/microorganisms14051051 (PMC13209423; doi:10.3390/microorganisms14051051)
Supplement: Supplementary file 1 [file microorganisms-14-01051-s001.zip]

Archive with 1 entries (1 files):
- microorganisms-4274859-supplementary.pdf
